# Supplementary material for: Influence of Mirror Therapy (Specular Face Software) on Electromyographic Behavior of the Facial Muscles for Facial Palsy
Source: Brain Sci. 2021 Jul 14;11(7):930. doi: 10.3390/brainsci11070930 (PMC8308022; doi:10.3390/brainsci11070930)
Supplement: Supplementary file 1 [file brainsci-11-00930-s001.zip]

Archive with 1 entries (1 files):
- brainsci-1279699-supplementary.pdf
